# Supplementary material for: Associations of Fecal Microplastics with Oxidative Damage and Cardiopulmonary Function: Evidence from a Pilot Study
Source: Toxics. 2026 Jan 14;14(1):75. doi: 10.3390/toxics14010075 (PMC12846062; doi:10.3390/toxics14010075)
Supplement: Supplementary file 1 [file toxics-14-00075-s001.zip]

Archive with 1 entries (1 files):
- toxics-4082137-supplementary.pdf
